# Supplementary material for: Dynamic Displays Enhance the Ability to Discriminate Genuine and Posed Facial Expressions of Emotion
Source: Front Psychol. 2018 May 29;9:672. doi: 10.3389/fpsyg.2018.00672 (PMC5987704; doi:10.3389/fpsyg.2018.00672)
Supplement: Supplementary file 1 [file Data_Sheet_1.ZIP]

Archive with 4 entries (4 files):
- Supplemental material/Demographic.xlsx
- Supplemental material/Feel.csv
- Supplemental material/Rcode_Namba_et_al.R
- Supplemental material/Show.csv
