# Supplementary material for: Dynamic Displays Enhance the Ability to Discriminate Genuine and Posed Facial Expressions of Emotion
Source: Front Psychol. 2018 May 29;9:672. doi: 10.3389/fpsyg.2018.00672 (PMC5987704; doi:10.3389/fpsyg.2018.00672)
Supplement: Supplementary file 1 [file Data_Sheet_1.ZIP › Supplemental material/Demographic.xlsx]

## Sheet: Sheet1
	Dynamic	Static
Age and Sex
Age	24 (±1.49)	23.96 (±1.86)
Males	18	17
Females	12	11
Educational Level
Completed bachelor degree	6	3
Currently pursuing bachelor degree	24	25
Ethnicity: Japanese	1	1
Health Condition
Phisical problem	0	0
Mental problem	0	0
