# Supplementary material for: Dynamic Displays Enhance the Ability to Discriminate Genuine and Posed Facial Expressions of Emotion
Source: Front Psychol. 2018 May 29;9:672. doi: 10.3389/fpsyg.2018.00672 (PMC5987704; doi:10.3389/fpsyg.2018.00672)
Supplement: Supplementary file 1 [file Data_Sheet_1.ZIP › Supplemental material/Feel.csv]

expresser	display	emotion	say_feel	ID	sex	age	presentation
1	0	0	1	1	0	24	-0.5
2	0	0	0	1	0	24	-0.5
3	0	1	0	1	0	24	-0.5
7	0	1	0	1	0	24	-0.5
5	0	2	0	1	0	24	-0.5
6	0	2	0	1	0	24	-0.5
2	0	3	1	1	0	24	-0.5
4	0	3	0	1	0	24	-0.5
1	0	0	1	2	0	24	-0.5
2	0	0	1	2	0	24	-0.5
2	0	0	0	2	0	24	-0.5
3	0	1	1	2	0	24	-0.5
7	0	1	1	2	0	24	-0.5
5	0	2	1	2	0	24	-0.5
6	0	2	0	2	0	24	-0.5
2	0	3	1	2	0	24	-0.5
4	0	3	0	2	0	24	-0.5
1	0	0	1	3	0	21	-0.5
2	0	0	0	3	0	21	-0.5
3	0	1	1	3	0	21	-0.5
7	0	1	0	3	0	21	-0.5
5	0	2	0	3	0	21	-0.5
6	0	2	0	3	0	21	-0.5
2	0	3	1	3	0	21	-0.5
4	0	3	1	3	0	21	-0.5
1	0	0	1	4	0	23	-0.5
2	0	0	0	4	0	23	-0.5
3	0	1	0	4	0	23	-0.5
7	0	1	1	4	0	23	-0.5
5	0	2	0	4	0	23	-0.5
6	0	2	1	4	0	23	-0.5
2	0	3	1	4	0	23	-0.5
4	0	3	1	4	0	23	-0.5
1	0	0	1	5	1	25	-0.5
2	0	0	1	5	1	25	-0.5
3	0	1	1	5	1	25	-0.5
7	0	1	1	5	1	25	-0.5
5	0	2	0	5	1	25	-0.5
6	0	2	0	5	1	25	-0.5
2	0	3	1	5	1	25	-0.5
4	0	3	1	5	1	25	-0.5
1	0	0	1	6	0	23	-0.5
2	0	0	0	6	0	23	-0.5
3	0	1	1	6	0	23	-0.5
7	0	1	1	6	0	23	-0.5
5	0	2	1	6	0	23	-0.5
6	0	2	1	6	0	23	-0.5
2	0	3	1	6	0	23	-0.5
4	0	3	1	6	0	23	-0.5
1	0	0	0	7	0	24	-0.5
2	0	0	0	7	0	24	-0.5
3	0	1	0	7	0	24	-0.5
7	0	1	0	7	0	24	-0.5
5	0	2	0	7	0	24	-0.5
6	0	2	1	7	0	24	-0.5
2	0	3	1	7	0	24	-0.5
4	0	3	1	7	0	24	-0.5
1	0	0	0	8	0	24	-0.5
2	0	0	0	8	0	24	-0.5
3	0	1	1	8	0	24	-0.5
7	0	1	0	8	0	24	-0.5
5	0	2	0	8	0	24	-0.5
6	0	2	0	8	0	24	-0.5
2	0	3	1	8	0	24	-0.5
4	0	3	1	8	0	24	-0.5
1	0	0	1	9	1	25	-0.5
2	0	0	0	9	1	25	-0.5
3	0	1	1	9	1	25	-0.5
7	0	1	0	9	1	25	-0.5
5	0	2	1	9	1	25	-0.5
6	0	2	0	9	1	25	-0.5
2	0	3	1	9	1	25	-0.5
4	0	3	0	9	1	25	-0.5
1	0	0	1	10	1	25	-0.5
2	0	0	1	10	1	25	-0.5
3	0	1	1	10	1	25	-0.5
7	0	1	1	10	1	25	-0.5
5	0	2	0	10	1	25	-0.5
6	0	2	0	10	1	25	-0.5
2	0	3	1	10	1	25	-0.5
4	0	3	1	10	1	25	-0.5
1	0	0	1	11	1	24	-0.5
2	0	0	0	11	1	24	-0.5
3	0	1	0	11	1	24	-0.5
7	0	1	1	11	1	24	-0.5
5	0	2	1	11	1	24	-0.5
6	0	2	0	11	1	24	-0.5
2	0	3	1	11	1	24	-0.5
4	0	3	1	11	1	24	-0.5
1	0	0	1	12	1	23	-0.5
2	0	0	0	12	1	23	-0.5
3	0	1	1	12	1	23	-0.5
7	0	1	1	12	1	23	-0.5
5	0	2	0	12	1	23	-0.5
6	0	2	0	12	1	23	-0.5
2	0	3	1	12	1	23	-0.5
4	0	3	1	12	1	23	-0.5
1	0	0	1	13	0	24	-0.5
2	0	0	0	13	0	24	-0.5
3	0	1	1	13	0	24	-0.5
7	0	1	1	13	0	24	-0.5
5	0	2	1	13	0	24	-0.5
6	0	2	0	13	0	24	-0.5
2	0	3	1	13	0	24	-0.5
4	0	3	0	13	0	24	-0.5
1	0	0	1	14	1	29	-0.5
2	0	0	0	14	1	29	-0.5
3	0	1	1	14	1	29	-0.5
7	0	1	1	14	1	29	-0.5
5	0	2	0	14	1	29	-0.5
6	0	2	0	14	1	29	-0.5
2	0	3	1	14	1	29	-0.5
4	0	3	0	14	1	29	-0.5
1	0	0	1	15	1	22	-0.5
2	0	0	0	15	1	22	-0.5
3	0	1	0	15	1	22	-0.5
7	0	1	1	15	1	22	-0.5
5	0	2	0	15	1	22	-0.5
6	0	2	1	15	1	22	-0.5
2	0	3	1	15	1	22	-0.5
4	0	3	1	15	1	22	-0.5
1	0	0	1	16	0	24	-0.5
2	0	0	0	16	0	24	-0.5
3	0	1	1	16	0	24	-0.5
7	0	1	1	16	0	24	-0.5
5	0	2	1	16	0	24	-0.5
6	0	2	0	16	0	24	-0.5
2	0	3	1	16	0	24	-0.5
4	0	3	1	16	0	24	-0.5
1	0	0	1	17	0	24	-0.5
2	0	0	0	17	0	24	-0.5
3	0	1	1	17	0	24	-0.5
7	0	1	1	17	0	24	-0.5
5	0	2	0	17	0	24	-0.5
6	0	2	0	17	0	24	-0.5
2	0	3	1	17	0	24	-0.5
4	0	3	0	17	0	24	-0.5
1	0	0	1	18	1	23	-0.5
2	0	0	0	18	1	23	-0.5
3	0	1	1	18	1	23	-0.5
7	0	1	1	18	1	23	-0.5
5	0	2	0	18	1	23	-0.5
6	0	2	1	18	1	23	-0.5
2	0	3	0	18	1	23	-0.5
4	0	3	1	18	1	23	-0.5
1	0	0	1	19	0	28	-0.5
2	0	0	1	19	0	28	-0.5
3	0	1	1	19	0	28	-0.5
7	0	1	0	19	0	28	-0.5
5	0	2	0	19	0	28	-0.5
6	0	2	0	19	0	28	-0.5
2	0	3	1	19	0	28	-0.5
4	0	3	0	19	0	28	-0.5
1	0	0	0	20	0	25	-0.5
2	0	0	0	20	0	25	-0.5
3	0	1	1	20	0	25	-0.5
7	0	1	1	20	0	25	-0.5
5	0	2	1	20	0	25	-0.5
6	0	2	1	20	0	25	-0.5
2	0	3	1	20	0	25	-0.5
4	0	3	0	20	0	25	-0.5
1	0	0	1	21	0	25	-0.5
2	0	0	0	21	0	25	-0.5
3	0	1	0	21	0	25	-0.5
7	0	1	1	21	0	25	-0.5
5	0	2	1	21	0	25	-0.5
6	0	2	0	21	0	25	-0.5
2	0	3	1	21	0	25	-0.5
4	0	3	0	21	0	25	-0.5
1	0	0	0	22	0	23	-0.5
2	0	0	1	22	0	23	-0.5
3	0	1	1	22	0	23	-0.5
7	0	1	1	22	0	23	-0.5
5	0	2	1	22	0	23	-0.5
6	0	2	0	22	0	23	-0.5
2	0	3	1	22	0	23	-0.5
4	0	3	1	22	0	23	-0.5
1	0	0	0	23	1	27	-0.5
2	0	0	0	23	1	27	-0.5
3	0	1	1	23	1	27	-0.5
7	0	1	0	23	1	27	-0.5
5	0	2	1	23	1	27	-0.5
6	0	2	1	23	1	27	-0.5
2	0	3	1	23	1	27	-0.5
4	0	3	1	23	1	27	-0.5
1	0	0	0	24	0	23	-0.5
2	0	0	0	24	0	23	-0.5
3	0	1	1	24	0	23	-0.5
7	0	1	1	24	0	23	-0.5
5	0	2	0	24	0	23	-0.5
6	0	2	0	24	0	23	-0.5
2	0	3	1	24	0	23	-0.5
4	0	3	1	24	0	23	-0.5
1	0	0	1	25	0	24	-0.5
2	0	0	1	25	0	24	-0.5
3	0	1	1	25	0	24	-0.5
7	0	1	1	25	0	24	-0.5
5	0	2	1	25	0	24	-0.5
6	0	2	0	25	0	24	-0.5
2	0	3	1	25	0	24	-0.5
4	0	3	1	25	0	24	-0.5
1	0	0	1	26	1	20	-0.5
2	0	0	0	26	1	20	-0.5
3	0	1	1	26	1	20	-0.5
7	0	1	1	26	1	20	-0.5
5	0	2	0	26	1	20	-0.5
6	0	2	0	26	1	20	-0.5
2	0	3	1	26	1	20	-0.5
4	0	3	1	26	1	20	-0.5
1	0	0	1	27	1	22	-0.5
2	0	0	0	27	1	22	-0.5
3	0	1	1	27	1	22	-0.5
7	0	1	1	27	1	22	-0.5
5	0	2	1	27	1	22	-0.5
6	0	2	0	27	1	22	-0.5
2	0	3	1	27	1	22	-0.5
4	0	3	1	27	1	22	-0.5
1	0	0	0	28	0	23	-0.5
2	0	0	0	28	0	23	-0.5
3	0	1	1	28	0	23	-0.5
7	0	1	0	28	0	23	-0.5
5	0	2	0	28	0	23	-0.5
6	0	2	0	28	0	23	-0.5
2	0	3	1	28	0	23	-0.5
4	0	3	0	28	0	23	-0.5
1	1	0	1	1	0	24	-0.5
2	1	0	0	1	0	24	-0.5
3	1	1	1	1	0	24	-0.5
7	1	1	0	1	0	24	-0.5
5	1	2	1	1	0	24	-0.5
6	1	2	0	1	0	24	-0.5
2	1	3	1	1	0	24	-0.5
4	1	3	1	1	0	24	-0.5
1	1	0	1	2	0	24	-0.5
2	1	0	0	2	0	24	-0.5
3	1	1	1	2	0	24	-0.5
7	1	1	1	2	0	24	-0.5
5	1	2	1	2	0	24	-0.5
6	1	2	0	2	0	24	-0.5
2	1	3	1	2	0	24	-0.5
4	1	3	1	2	0	21	-0.5
1	1	0	1	3	0	21	-0.5
2	1	0	0	3	0	21	-0.5
3	1	1	0	3	0	21	-0.5
7	1	1	0	3	0	21	-0.5
5	1	2	1	3	0	21	-0.5
6	1	2	1	3	0	21	-0.5
2	1	3	1	3	0	21	-0.5
4	1	3	1	3	0	23	-0.5
1	1	0	1	4	0	23	-0.5
2	1	0	1	4	0	23	-0.5
3	1	1	0	4	0	23	-0.5
7	1	1	0	4	0	23	-0.5
5	1	2	0	4	0	23	-0.5
6	1	2	1	4	0	23	-0.5
2	1	3	0	4	0	23	-0.5
4	1	3	1	4	0	23	-0.5
1	1	0	1	5	1	25	-0.5
2	1	0	1	5	1	25	-0.5
3	1	1	1	5	1	25	-0.5
7	1	1	1	5	1	25	-0.5
5	1	2	1	5	1	25	-0.5
6	1	2	0	5	1	25	-0.5
2	1	3	1	5	1	25	-0.5
4	1	3	1	5	1	25	-0.5
1	1	0	1	6	0	23	-0.5
2	1	0	0	6	0	23	-0.5
3	1	1	1	6	0	23	-0.5
7	1	1	1	6	0	23	-0.5
5	1	2	1	6	0	23	-0.5
6	1	2	1	6	0	23	-0.5
2	1	3	1	6	0	23	-0.5
4	1	3	1	6	0	23	-0.5
1	1	0	1	7	0	24	-0.5
2	1	0	0	7	0	24	-0.5
3	1	1	0	7	0	24	-0.5
7	1	1	0	7	0	24	-0.5
5	1	2	1	7	0	24	-0.5
6	1	2	1	7	0	24	-0.5
2	1	3	1	7	0	24	-0.5
4	1	3	1	7	0	24	-0.5
1	1	0	1	8	0	24	-0.5
2	1	0	0	8	0	24	-0.5
3	1	1	0	8	0	24	-0.5
7	1	1	1	8	0	24	-0.5
5	1	2	1	8	0	24	-0.5
6	1	2	0	8	0	24	-0.5
2	1	3	1	8	0	24	-0.5
4	1	3	1	8	0	24	-0.5
1	1	0	1	9	1	25	-0.5
2	1	0	0	9	1	25	-0.5
3	1	1	1	9	1	25	-0.5
7	1	1	0	9	1	25	-0.5
5	1	2	1	9	1	25	-0.5
6	1	2	1	9	1	25	-0.5
2	1	3	1	9	1	25	-0.5
4	1	3	1	9	1	25	-0.5
1	1	0	1	10	1	25	-0.5
2	1	0	0	10	1	25	-0.5
3	1	1	1	10	1	25	-0.5
7	1	1	1	10	1	25	-0.5
5	1	2	1	10	1	25	-0.5
6	1	2	0	10	1	25	-0.5
2	1	3	1	10	1	25	-0.5
4	1	3	1	10	1	25	-0.5
1	1	0	1	11	1	24	-0.5
2	1	0	0	11	1	24	-0.5
3	1	1	1	11	1	24	-0.5
7	1	1	1	11	1	24	-0.5
5	1	2	1	11	1	24	-0.5
6	1	2	0	11	1	24	-0.5
2	1	3	1	11	1	24	-0.5
4	1	3	1	11	1	24	-0.5
1	1	0	1	12	1	23	-0.5
2	1	0	0	12	1	23	-0.5
3	1	1	1	12	1	23	-0.5
7	1	1	1	12	1	23	-0.5
5	1	2	0	12	1	23	-0.5
6	1	2	0	12	1	23	-0.5
2	1	3	1	12	1	23	-0.5
4	1	3	1	12	1	23	-0.5
1	1	0	1	13	0	24	-0.5
2	1	0	0	13	0	24	-0.5
3	1	1	1	13	0	24	-0.5
7	1	1	1	13	0	24	-0.5
5	1	2	0	13	0	24	-0.5
6	1	2	0	13	0	24	-0.5
2	1	3	1	13	0	24	-0.5
4	1	3	1	13	0	24	-0.5
1	1	0	1	14	1	29	-0.5
2	1	0	0	14	1	29	-0.5
3	1	1	1	14	1	29	-0.5
7	1	1	1	14	1	29	-0.5
5	1	2	0	14	1	29	-0.5
6	1	2	0	14	1	29	-0.5
2	1	3	1	14	1	29	-0.5
4	1	3	1	14	1	29	-0.5
1	1	0	1	15	1	22	-0.5
2	1	0	0	15	1	22	-0.5
3	1	1	1	15	1	22	-0.5
7	1	1	0	15	1	22	-0.5
5	1	2	1	15	1	22	-0.5
6	1	2	0	15	1	22	-0.5
2	1	3	0	15	1	22	-0.5
4	1	3	0	15	1	22	-0.5
1	1	0	1	16	0	24	-0.5
2	1	0	0	16	0	24	-0.5
3	1	1	1	16	0	24	-0.5
7	1	1	1	16	0	24	-0.5
5	1	2	0	16	0	24	-0.5
6	1	2	1	16	0	24	-0.5
2	1	3	0	16	0	24	-0.5
4	1	3	0	16	0	24	-0.5
1	1	0	1	17	0	24	-0.5
2	1	0	0	17	0	24	-0.5
3	1	1	0	17	0	24	-0.5
7	1	1	0	17	0	24	-0.5
5	1	2	1	17	0	24	-0.5
6	1	2	1	17	0	24	-0.5
2	1	3	1	17	0	24	-0.5
4	1	3	1	17	0	24	-0.5
1	1	0	1	18	1	23	-0.5
2	1	0	0	18	1	23	-0.5
3	1	1	1	18	1	23	-0.5
7	1	1	1	18	1	23	-0.5
5	1	2	0	18	1	23	-0.5
6	1	2	0	18	1	23	-0.5
2	1	3	1	18	1	23	-0.5
4	1	3	1	18	1	23	-0.5
1	1	0	1	19	0	28	-0.5
2	1	0	0	19	0	28	-0.5
3	1	1	0	19	0	28	-0.5
7	1	1	0	19	0	28	-0.5
5	1	2	1	19	0	28	-0.5
6	1	2	0	19	0	28	-0.5
2	1	3	0	19	0	28	-0.5
4	1	3	0	19	0	28	-0.5
1	1	0	1	20	0	25	-0.5
2	1	0	0	20	0	25	-0.5
3	1	1	1	20	0	25	-0.5
7	1	1	1	20	0	25	-0.5
5	1	2	1	20	0	25	-0.5
6	1	2	1	20	0	25	-0.5
2	1	3	1	20	0	25	-0.5
4	1	3	1	20	0	25	-0.5
1	1	0	1	21	0	25	-0.5
2	1	0	0	21	0	25	-0.5
3	1	1	1	21	0	25	-0.5
7	1	1	1	21	0	25	-0.5
5	1	2	1	21	0	25	-0.5
6	1	2	1	21	0	25	-0.5
2	1	3	1	21	0	25	-0.5
4	1	3	1	21	0	25	-0.5
1	1	0	1	22	0	23	-0.5
2	1	0	0	22	0	23	-0.5
3	1	1	1	22	0	23	-0.5
7	1	1	1	22	0	23	-0.5
5	1	2	1	22	0	23	-0.5
6	1	2	1	22	0	23	-0.5
2	1	3	1	22	0	23	-0.5
4	1	3	1	22	0	23	-0.5
1	1	0	0	23	1	27	-0.5
2	1	0	0	23	1	27	-0.5
3	1	1	1	23	1	27	-0.5
7	1	1	1	23	1	27	-0.5
5	1	2	1	23	1	27	-0.5
6	1	2	0	23	1	27	-0.5
2	1	3	1	23	1	27	-0.5
4	1	3	1	23	1	27	-0.5
1	1	0	1	24	0	23	-0.5
2	1	0	0	24	0	23	-0.5
3	1	1	1	24	0	23	-0.5
7	1	1	1	24	0	23	-0.5
5	1	2	1	24	0	23	-0.5
6	1	2	0	24	0	23	-0.5
2	1	3	1	24	0	23	-0.5
4	1	3	1	24	0	23	-0.5
1	1	0	1	25	0	24	-0.5
2	1	0	0	25	0	24	-0.5
3	1	1	0	25	0	24	-0.5
7	1	1	0	25	0	24	-0.5
5	1	2	1	25	0	24	-0.5
6	1	2	1	25	0	24	-0.5
2	1	3	1	25	0	24	-0.5
4	1	3	1	25	0	24	-0.5
1	1	0	1	26	1	20	-0.5
2	1	0	0	26	1	20	-0.5
3	1	1	0	26	1	20	-0.5
7	1	1	1	26	1	20	-0.5
5	1	2	1	26	1	20	-0.5
6	1	2	0	26	1	20	-0.5
2	1	3	1	26	1	20	-0.5
4	1	3	0	26	1	20	-0.5
1	1	0	1	27	1	22	-0.5
2	1	0	0	27	1	22	-0.5
3	1	1	1	27	1	22	-0.5
7	1	1	1	27	1	22	-0.5
5	1	2	0	27	1	22	-0.5
6	1	2	1	27	1	22	-0.5
2	1	3	1	27	1	22	-0.5
4	1	3	1	27	1	22	-0.5
1	1	0	1	28	0	23	-0.5
2	1	0	0	28	0	23	-0.5
3	1	1	0	28	0	23	-0.5
7	1	1	0	28	0	23	-0.5
5	1	2	1	28	0	23	-0.5
6	1	2	0	28	0	23	-0.5
2	1	3	1	28	0	23	-0.5
4	1	3	1	28	0	23	-0.5
1	0	0	0	31	0	25	0.5
2	0	3	1	31	0	25	0.5
2	0	0	1	31	0	25	0.5
3	0	1	1	31	0	25	0.5
4	0	3	1	31	0	25	0.5
5	0	2	1	31	0	25	0.5
6	0	2	0	31	0	25	0.5
7	0	1	1	31	0	25	0.5
1	0	0	0	32	0	25	0.5
2	0	3	1	32	0	25	0.5
2	0	0	0	32	0	25	0.5
3	0	1	0	32	0	25	0.5
4	0	3	0	32	0	25	0.5
5	0	2	0	32	0	25	0.5
6	0	2	0	32	0	25	0.5
7	0	1	0	32	0	25	0.5
1	0	0	1	33	0	20	0.5
2	0	3	0	33	0	20	0.5
2	0	0	0	33	0	20	0.5
3	0	1	0	33	0	20	0.5
4	0	3	0	33	0	20	0.5
5	0	2	0	33	0	20	0.5
6	0	2	0	33	0	20	0.5
7	0	1	0	33	0	20	0.5
1	0	0	0	34	0	25	0.5
2	0	3	1	34	0	25	0.5
2	0	0	0	34	0	25	0.5
3	0	1	1	34	0	25	0.5
4	0	3	1	34	0	25	0.5
5	0	2	1	34	0	25	0.5
6	0	2	0	34	0	25	0.5
7	0	1	1	34	0	25	0.5
1	0	0	1	35	0	24	0.5
2	0	3	1	35	0	24	0.5
2	0	0	0	35	0	24	0.5
3	0	1	0	35	0	24	0.5
4	0	3	0	35	0	24	0.5
5	0	2	1	35	0	24	0.5
6	0	2	0	35	0	24	0.5
7	0	1	0	35	0	24	0.5
1	0	0	1	36	1	24	0.5
2	0	3	0	36	1	24	0.5
2	0	0	0	36	1	24	0.5
3	0	1	0	36	1	24	0.5
4	0	3	1	36	1	24	0.5
5	0	2	0	36	1	24	0.5
6	0	2	0	36	1	24	0.5
7	0	1	0	36	1	24	0.5
1	0	0	1	37	1	24	0.5
2	0	3	0	37	1	24	0.5
2	0	0	0	37	1	24	0.5
3	0	1	0	37	1	24	0.5
4	0	3	1	37	1	24	0.5
5	0	2	0	37	1	24	0.5
6	0	2	0	37	1	24	0.5
7	0	1	1	37	1	24	0.5
1	0	0	1	38	0	23	0.5
2	0	3	0	38	0	23	0.5
2	0	0	1	38	0	23	0.5
3	0	1	1	38	0	23	0.5
4	0	3	0	38	0	23	0.5
5	0	2	1	38	0	23	0.5
6	0	2	0	38	0	23	0.5
7	0	1	0	38	0	23	0.5
1	0	0	0	39	0	23	0.5
2	0	3	1	39	0	23	0.5
2	0	0	0	39	0	23	0.5
3	0	1	1	39	0	23	0.5
4	0	3	0	39	0	23	0.5
5	0	2	0	39	0	23	0.5
6	0	2	1	39	0	23	0.5
7	0	1	0	39	0	23	0.5
1	0	0	0	40	1	24	0.5
2	0	3	0	40	1	24	0.5
2	0	0	0	40	1	24	0.5
3	0	1	1	40	1	24	0.5
4	0	3	0	40	1	24	0.5
5	0	2	1	40	1	24	0.5
6	0	2	0	40	1	24	0.5
7	0	1	0	40	1	24	0.5
1	0	0	1	41	1	24	0.5
2	0	3	1	41	1	24	0.5
2	0	0	0	41	1	24	0.5
3	0	1	0	41	1	24	0.5
4	0	3	0	41	1	24	0.5
5	0	2	0	41	1	24	0.5
6	0	2	0	41	1	24	0.5
7	0	1	1	41	1	24	0.5
1	0	0	0	42	0	25	0.5
2	0	3	1	42	0	25	0.5
2	0	0	0	42	0	25	0.5
3	0	1	0	42	0	25	0.5
4	0	3	0	42	0	25	0.5
5	0	2	1	42	0	25	0.5
6	0	2	1	42	0	25	0.5
7	0	1	1	42	0	25	0.5
1	0	0	0	43	1	24	0.5
2	0	3	1	43	1	24	0.5
2	0	0	0	43	1	24	0.5
3	0	1	1	43	1	24	0.5
4	0	3	0	43	1	24	0.5
5	0	2	0	43	1	24	0.5
6	0	2	0	43	1	24	0.5
7	0	1	0	43	1	24	0.5
1	0	0	1	44	0	23	0.5
2	0	3	0	44	0	23	0.5
2	0	0	0	44	0	23	0.5
3	0	1	0	44	0	23	0.5
4	0	3	0	44	0	23	0.5
5	0	2	1	44	0	23	0.5
6	0	2	0	44	0	23	0.5
7	0	1	0	44	0	23	0.5
1	0	0	0	45	0	25	0.5
2	0	3	0	45	0	25	0.5
2	0	0	0	45	0	25	0.5
3	0	1	0	45	0	25	0.5
4	0	3	1	45	0	25	0.5
5	0	2	1	45	0	25	0.5
6	0	2	1	45	0	25	0.5
7	0	1	1	45	0	25	0.5
1	0	0	0	46	0	23	0.5
2	0	3	0	46	0	23	0.5
2	0	0	1	46	0	23	0.5
3	0	1	1	46	0	23	0.5
4	0	3	0	46	0	23	0.5
5	0	2	1	46	0	23	0.5
6	0	2	0	46	0	23	0.5
7	0	1	0	46	0	23	0.5
1	0	0	0	47	0	23	0.5
2	0	3	0	47	0	23	0.5
2	0	0	0	47	0	23	0.5
3	0	1	1	47	0	23	0.5
4	0	3	0	47	0	23	0.5
5	0	2	0	47	0	23	0.5
6	0	2	0	47	0	23	0.5
7	0	1	0	47	0	23	0.5
1	0	0	0	48	0	26	0.5
2	0	3	0	48	0	26	0.5
2	0	0	0	48	0	26	0.5
3	0	1	0	48	0	26	0.5
4	0	3	0	48	0	26	0.5
5	0	2	1	48	0	26	0.5
6	0	2	0	48	0	26	0.5
7	0	1	0	48	0	26	0.5
1	0	0	0	49	1	24	0.5
2	0	3	0	49	1	24	0.5
2	0	0	0	49	1	24	0.5
3	0	1	0	49	1	24	0.5
4	0	3	0	49	1	24	0.5
5	0	2	1	49	1	24	0.5
6	0	2	0	49	1	24	0.5
7	0	1	0	49	1	24	0.5
1	0	0	1	50	0	24	0.5
2	0	3	0	50	0	24	0.5
2	0	0	0	50	0	24	0.5
3	0	1	1	50	0	24	0.5
4	0	3	1	50	0	24	0.5
5	0	2	1	50	0	24	0.5
6	0	2	0	50	0	24	0.5
7	0	1	1	50	0	24	0.5
1	0	0	0	51	0	23	0.5
2	0	3	0	51	0	23	0.5
2	0	0	0	51	0	23	0.5
3	0	1	0	51	0	23	0.5
4	0	3	0	51	0	23	0.5
5	0	2	0	51	0	23	0.5
6	0	2	0	51	0	23	0.5
7	0	1	1	51	0	23	0.5
1	0	0	0	52	0	22	0.5
2	0	3	1	52	0	22	0.5
2	0	0	0	52	0	22	0.5
3	0	1	0	52	0	22	0.5
4	0	3	1	52	0	22	0.5
5	0	2	0	52	0	22	0.5
6	0	2	0	52	0	22	0.5
7	0	1	0	52	0	22	0.5
1	0	0	1	53	1	23	0.5
2	0	3	0	53	1	23	0.5
2	0	0	1	53	1	23	0.5
3	0	1	0	53	1	23	0.5
4	0	3	1	53	1	23	0.5
5	0	2	0	53	1	23	0.5
6	0	2	0	53	1	23	0.5
7	0	1	0	53	1	23	0.5
1	0	0	0	54	1	24	0.5
2	0	3	0	54	1	24	0.5
2	0	0	0	54	1	24	0.5
3	0	1	0	54	1	24	0.5
4	0	3	0	54	1	24	0.5
5	0	2	0	54	1	24	0.5
6	0	2	1	54	1	24	0.5
7	0	1	0	54	1	24	0.5
1	0	0	0	55	1	26	0.5
2	0	3	1	55	1	26	0.5
2	0	0	0	55	1	26	0.5
3	0	1	1	55	1	26	0.5
4	0	3	0	55	1	26	0.5
5	0	2	1	55	1	26	0.5
6	0	2	0	55	1	26	0.5
7	0	1	0	55	1	26	0.5
1	0	0	0	56	1	27	0.5
2	0	3	1	56	1	27	0.5
2	0	0	0	56	1	27	0.5
3	0	1	0	56	1	27	0.5
4	0	3	0	56	1	27	0.5
5	0	2	1	56	1	27	0.5
6	0	2	0	56	1	27	0.5
7	0	1	0	56	1	27	0.5
1	0	0	0	57	0	23	0.5
2	0	3	1	57	0	23	0.5
2	0	0	0	57	0	23	0.5
3	0	1	1	57	0	23	0.5
4	0	3	0	57	0	23	0.5
5	0	2	0	57	0	23	0.5
6	0	2	1	57	0	23	0.5
7	0	1	0	57	0	23	0.5
1	0	0	0	58	1	27	0.5
2	0	3	0	58	1	27	0.5
2	0	0	1	58	1	27	0.5
3	0	1	0	58	1	27	0.5
4	0	3	1	58	1	27	0.5
5	0	2	0	58	1	27	0.5
6	0	2	0	58	1	27	0.5
7	0	1	0	58	1	27	0.5
1	0	0	0	59	1	25	0.5
2	0	3	1	59	1	25	0.5
2	0	0	0	59	1	25	0.5
3	0	1	0	59	1	25	0.5
4	0	3	0	59	1	25	0.5
5	0	2	0	59	1	25	0.5
6	0	2	0	59	1	25	0.5
7	0	1	0	59	1	25	0.5
1	0	0	0	60	0	22	0.5
2	0	3	1	60	0	22	0.5
2	0	0	0	60	0	22	0.5
3	0	1	0	60	0	22	0.5
4	0	3	0	60	0	22	0.5
5	0	2	0	60	0	22	0.5
6	0	2	0	60	0	22	0.5
7	0	1	0	60	0	22	0.5
1	1	0	1	31	0	25	0.5
2	1	3	1	31	0	25	0.5
2	1	0	0	31	0	25	0.5
3	1	1	1	31	0	25	0.5
4	1	3	1	31	0	25	0.5
5	1	2	1	31	0	25	0.5
6	1	2	0	31	0	25	0.5
7	1	1	1	31	0	25	0.5
1	1	0	1	32	0	25	0.5
2	1	3	1	32	0	25	0.5
2	1	0	0	32	0	25	0.5
3	1	1	1	32	0	25	0.5
4	1	3	1	32	0	25	0.5
5	1	2	0	32	0	25	0.5
6	1	2	1	32	0	25	0.5
7	1	1	1	32	0	25	0.5
1	1	0	1	33	0	20	0.5
2	1	3	0	33	0	20	0.5
2	1	0	1	33	0	20	0.5
3	1	1	0	33	0	20	0.5
4	1	3	1	33	0	20	0.5
5	1	2	1	33	0	20	0.5
6	1	2	0	33	0	20	0.5
7	1	1	0	33	0	20	0.5
1	1	0	1	34	0	25	0.5
2	1	3	1	34	0	25	0.5
2	1	0	1	34	0	25	0.5
3	1	1	1	34	0	25	0.5
4	1	3	1	34	0	25	0.5
5	1	2	1	34	0	25	0.5
6	1	2	1	34	0	25	0.5
7	1	1	1	34	0	25	0.5
1	1	0	1	35	0	24	0.5
2	1	3	1	35	0	24	0.5
2	1	0	0	35	0	24	0.5
3	1	1	1	35	0	24	0.5
4	1	3	1	35	0	24	0.5
5	1	2	1	35	0	24	0.5
6	1	2	0	35	0	24	0.5
7	1	1	0	35	0	24	0.5
1	1	0	1	36	1	24	0.5
2	1	3	1	36	1	24	0.5
2	1	0	1	36	1	24	0.5
3	1	1	1	36	1	24	0.5
4	1	3	0	36	1	24	0.5
5	1	2	1	36	1	24	0.5
6	1	2	1	36	1	24	0.5
7	1	1	1	36	1	24	0.5
1	1	0	1	37	1	24	0.5
2	1	3	0	37	1	24	0.5
2	1	0	1	37	1	24	0.5
3	1	1	1	37	1	24	0.5
4	1	3	1	37	1	24	0.5
5	1	2	0	37	1	24	0.5
6	1	2	0	37	1	24	0.5
7	1	1	1	37	1	24	0.5
1	1	0	1	38	0	23	0.5
2	1	3	1	38	0	23	0.5
2	1	0	1	38	0	23	0.5
3	1	1	1	38	0	23	0.5
4	1	3	0	38	0	23	0.5
5	1	2	1	38	0	23	0.5
6	1	2	0	38	0	23	0.5
7	1	1	1	38	0	23	0.5
1	1	0	0	39	0	23	0.5
2	1	3	0	39	0	23	0.5
2	1	0	1	39	0	23	0.5
3	1	1	0	39	0	23	0.5
4	1	3	1	39	0	23	0.5
5	1	2	1	39	0	23	0.5
6	1	2	0	39	0	23	0.5
7	1	1	0	39	0	23	0.5
1	1	0	1	40	1	24	0.5
2	1	3	1	40	1	24	0.5
2	1	0	0	40	1	24	0.5
3	1	1	0	40	1	24	0.5
4	1	3	1	40	1	24	0.5
5	1	2	0	40	1	24	0.5
6	1	2	0	40	1	24	0.5
7	1	1	1	40	1	24	0.5
1	1	0	1	41	1	24	0.5
2	1	3	1	41	1	24	0.5
2	1	0	1	41	1	24	0.5
3	1	1	1	41	1	24	0.5
4	1	3	1	41	1	24	0.5
5	1	2	1	41	1	24	0.5
6	1	2	1	41	1	24	0.5
7	1	1	0	41	1	24	0.5
1	1	0	1	42	0	25	0.5
2	1	3	1	42	0	25	0.5
2	1	0	0	42	0	25	0.5
3	1	1	0	42	0	25	0.5
4	1	3	1	42	0	25	0.5
5	1	2	1	42	0	25	0.5
6	1	2	1	42	0	25	0.5
7	1	1	0	42	0	25	0.5
1	1	0	1	43	1	24	0.5
2	1	3	1	43	1	24	0.5
2	1	0	0	43	1	24	0.5
3	1	1	1	43	1	24	0.5
4	1	3	1	43	1	24	0.5
5	1	2	1	43	1	24	0.5
6	1	2	0	43	1	24	0.5
7	1	1	1	43	1	24	0.5
1	1	0	1	44	0	23	0.5
2	1	3	1	44	0	23	0.5
2	1	0	0	44	0	23	0.5
3	1	1	1	44	0	23	0.5
4	1	3	1	44	0	23	0.5
5	1	2	0	44	0	23	0.5
6	1	2	0	44	0	23	0.5
7	1	1	1	44	0	23	0.5
1	1	0	0	45	0	25	0.5
2	1	3	1	45	0	25	0.5
2	1	0	1	45	0	25	0.5
3	1	1	1	45	0	25	0.5
4	1	3	1	45	0	25	0.5
5	1	2	1	45	0	25	0.5
6	1	2	0	45	0	25	0.5
7	1	1	0	45	0	25	0.5
1	1	0	1	46	0	23	0.5
2	1	3	1	46	0	23	0.5
2	1	0	1	46	0	23	0.5
3	1	1	1	46	0	23	0.5
4	1	3	1	46	0	23	0.5
5	1	2	1	46	0	23	0.5
6	1	2	1	46	0	23	0.5
7	1	1	1	46	0	23	0.5
1	1	0	1	47	0	23	0.5
2	1	3	1	47	0	23	0.5
2	1	0	0	47	0	23	0.5
3	1	1	1	47	0	23	0.5
4	1	3	1	47	0	23	0.5
5	1	2	1	47	0	23	0.5
6	1	2	1	47	0	23	0.5
7	1	1	1	47	0	23	0.5
1	1	0	1	48	0	26	0.5
2	1	3	1	48	0	26	0.5
2	1	0	1	48	0	26	0.5
3	1	1	1	48	0	26	0.5
4	1	3	1	48	0	26	0.5
5	1	2	1	48	0	26	0.5
6	1	2	1	48	0	26	0.5
7	1	1	0	48	0	26	0.5
1	1	0	1	49	1	24	0.5
2	1	3	0	49	1	24	0.5
2	1	0	1	49	1	24	0.5
3	1	1	0	49	1	24	0.5
4	1	3	0	49	1	24	0.5
5	1	2	1	49	1	24	0.5
6	1	2	1	49	1	24	0.5
7	1	1	1	49	1	24	0.5
1	1	0	1	50	0	24	0.5
2	1	3	1	50	0	24	0.5
2	1	0	1	50	0	24	0.5
3	1	1	1	50	0	24	0.5
4	1	3	1	50	0	24	0.5
5	1	2	1	50	0	24	0.5
6	1	2	1	50	0	24	0.5
7	1	1	1	50	0	24	0.5
1	1	0	1	51	0	23	0.5
2	1	3	1	51	0	23	0.5
2	1	0	1	51	0	23	0.5
3	1	1	1	51	0	23	0.5
4	1	3	1	51	0	23	0.5
5	1	2	1	51	0	23	0.5
6	1	2	1	51	0	23	0.5
7	1	1	1	51	0	23	0.5
1	1	0	1	52	0	22	0.5
2	1	3	1	52	0	22	0.5
2	1	0	0	52	0	22	0.5
3	1	1	1	52	0	22	0.5
4	1	3	1	52	0	22	0.5
5	1	2	1	52	0	22	0.5
6	1	2	1	52	0	22	0.5
7	1	1	1	52	0	22	0.5
1	1	0	1	53	1	23	0.5
2	1	3	1	53	1	23	0.5
2	1	0	1	53	1	23	0.5
3	1	1	1	53	1	23	0.5
4	1	3	1	53	1	23	0.5
5	1	2	1	53	1	23	0.5
6	1	2	1	53	1	23	0.5
7	1	1	1	53	1	23	0.5
1	1	0	1	54	1	24	0.5
2	1	3	1	54	1	24	0.5
2	1	0	1	54	1	24	0.5
3	1	1	0	54	1	24	0.5
4	1	3	1	54	1	24	0.5
5	1	2	1	54	1	24	0.5
6	1	2	0	54	1	24	0.5
7	1	1	1	54	1	24	0.5
1	1	0	1	55	1	26	0.5
2	1	3	0	55	1	26	0.5
2	1	0	0	55	1	26	0.5
3	1	1	1	55	1	26	0.5
4	1	3	1	55	1	26	0.5
5	1	2	0	55	1	26	0.5
6	1	2	1	55	1	26	0.5
7	1	1	1	55	1	26	0.5
1	1	0	1	56	1	27	0.5
2	1	3	1	56	1	27	0.5
2	1	0	0	56	1	27	0.5
3	1	1	1	56	1	27	0.5
4	1	3	1	56	1	27	0.5
5	1	2	0	56	1	27	0.5
6	1	2	0	56	1	27	0.5
7	1	1	1	56	1	27	0.5
1	1	0	1	57	0	23	0.5
2	1	3	1	57	0	23	0.5
2	1	0	0	57	0	23	0.5
3	1	1	1	57	0	23	0.5
4	1	3	1	57	0	23	0.5
5	1	2	0	57	0	23	0.5
6	1	2	0	57	0	23	0.5
7	1	1	1	57	0	23	0.5
1	1	0	1	58	1	27	0.5
2	1	3	1	58	1	27	0.5
2	1	0	0	58	1	27	0.5
3	1	1	1	58	1	27	0.5
4	1	3	1	58	1	27	0.5
5	1	2	0	58	1	27	0.5
6	1	2	1	58	1	27	0.5
7	1	1	0	58	1	27	0.5
1	1	0	1	59	1	25	0.5
2	1	3	1	59	1	25	0.5
2	1	0	1	59	1	25	0.5
3	1	1	1	59	1	25	0.5
4	1	3	1	59	1	25	0.5
5	1	2	1	59	1	25	0.5
6	1	2	1	59	1	25	0.5
7	1	1	1	59	1	25	0.5
1	1	0	1	60	0	22	0.5
2	1	3	0	60	0	22	0.5
2	1	0	1	60	0	22	0.5
3	1	1	0	60	0	22	0.5
4	1	3	1	60	0	22	0.5
5	1	2	0	60	0	22	0.5
6	1	2	1	60	0	22	0.5
7	1	1	1	60	0	22	0.5
