# Supplementary material for: Dynamic Displays Enhance the Ability to Discriminate Genuine and Posed Facial Expressions of Emotion
Source: Front Psychol. 2018 May 29;9:672. doi: 10.3389/fpsyg.2018.00672 (PMC5987704; doi:10.3389/fpsyg.2018.00672)
Supplement: Supplementary file 1 [file Data_Sheet_1.ZIP › Supplemental material/Rcode_Namba_et_al.R]

### data structure
# display: 0 = pose, 1 = genuine.
# say_??: 0 = No, 1 = Yes.
# presentation: -0.5 = static, 0.5 = dynamic (for interpretation of the discriminability as a main effect)
###

# install packages if you need
# install.packages("brms")
# install.packages("lme4")

# library loading
library(brms)
library(lme4)

# data loading
Sh <- read.csv("Show.csv",header=T)
Sh$display <- as.character(Sh$display)
head(Sh)

# Bayesian probit regression
fitSh <- brm(say_show ~ 1 + display*presentation + (1 + display | ID), 
             family = bernoulli(link="probit"), 
             data = Sh,
             cores = 4)

summary(fitSh)


# data loading
Fe <- read.csv("Feel.csv",header=T) 
Fe$display <- as.character(Fe$display)
head(Fe)

# Bayesian probit regression
fitFe <- brm(say_feel ~ 1 + display*presentation + (1 + display | ID), 
             family = bernoulli(link="probit"), 
             data = Fe,
             cores = 4)

summary(fitFe)


# ML method

summary(glmer(say_show ~ 1 + display*presentation + (1 + display | ID), 
              family = binomial(link="probit"), data = Sh))

summary(glmer(say_feel ~ 1 + display*presentation + (1 + display | ID), 
              family = binomial(link="probit"), data = Fe))
