# Supplementary material for: Dynamic Displays Enhance the Ability to Discriminate Genuine and Posed Facial Expressions of Emotion
Source: Front Psychol. 2018 May 29;9:672. doi: 10.3389/fpsyg.2018.00672 (PMC5987704; doi:10.3389/fpsyg.2018.00672)
Supplement: Supplementary file 1 [file Data_Sheet_1.ZIP › Supplemental material/Show.csv]

expresser	say_show	ID	emotion	display	sex	age	presentation
1	1	1	0	0	0	24	-0.5
2	1	1	0	0	0	24	-0.5
3	1	1	1	0	0	24	-0.5
7	1	1	1	0	0	24	-0.5
5	1	1	2	0	0	24	-0.5
6	1	1	2	0	0	24	-0.5
2	1	1	3	0	0	24	-0.5
4	1	1	3	0	0	24	-0.5
1	1	2	0	0	0	24	-0.5
2	0	2	0	0	0	24	-0.5
3	1	2	1	0	0	24	-0.5
7	1	2	1	0	0	24	-0.5
5	0	2	2	0	0	24	-0.5
6	1	2	2	0	0	24	-0.5
2	1	2	3	0	0	24	-0.5
4	0	2	3	0	0	24	-0.5
1	1	3	0	0	0	21	-0.5
2	0	3	0	0	0	21	-0.5
3	1	3	1	0	0	21	-0.5
7	1	3	1	0	0	21	-0.5
5	1	3	2	0	0	21	-0.5
6	0	3	2	0	0	21	-0.5
2	1	3	3	0	0	21	-0.5
4	1	3	3	0	0	21	-0.5
1	1	4	0	0	0	23	-0.5
2	1	4	0	0	0	23	-0.5
3	1	4	1	0	0	23	-0.5
7	0	4	1	0	0	23	-0.5
5	0	4	2	0	0	23	-0.5
6	0	4	2	0	0	23	-0.5
2	1	4	3	0	0	23	-0.5
4	1	4	3	0	0	23	-0.5
1	1	5	0	0	1	25	-0.5
2	1	5	0	0	1	25	-0.5
3	1	5	1	0	1	25	-0.5
7	1	5	1	0	1	25	-0.5
5	1	5	2	0	1	25	-0.5
6	1	5	2	0	1	25	-0.5
2	1	5	3	0	1	25	-0.5
4	1	5	3	0	1	25	-0.5
1	1	6	0	0	0	23	-0.5
2	0	6	0	0	0	23	-0.5
3	1	6	1	0	0	23	-0.5
7	0	6	1	0	0	23	-0.5
5	1	6	2	0	0	23	-0.5
6	1	6	2	0	0	23	-0.5
2	1	6	3	0	0	23	-0.5
4	1	6	3	0	0	23	-0.5
1	1	7	0	0	0	24	-0.5
2	0	7	0	0	0	24	-0.5
3	1	7	1	0	0	24	-0.5
7	0	7	1	0	0	24	-0.5
5	1	7	2	0	0	24	-0.5
6	0	7	2	0	0	24	-0.5
2	1	7	3	0	0	24	-0.5
4	1	7	3	0	0	24	-0.5
1	1	8	0	0	0	24	-0.5
2	0	8	0	0	0	24	-0.5
3	1	8	1	0	0	24	-0.5
7	1	8	1	0	0	24	-0.5
5	1	8	2	0	0	24	-0.5
6	1	8	2	0	0	24	-0.5
2	1	8	3	0	0	24	-0.5
4	1	8	3	0	0	24	-0.5
1	1	9	0	0	1	25	-0.5
2	1	9	0	0	1	25	-0.5
3	1	9	1	0	1	25	-0.5
7	1	9	1	0	1	25	-0.5
5	1	9	2	0	1	25	-0.5
6	1	9	2	0	1	25	-0.5
2	1	9	3	0	1	25	-0.5
4	1	9	3	0	1	25	-0.5
1	1	10	0	0	1	25	-0.5
2	1	10	0	0	1	25	-0.5
3	1	10	1	0	1	25	-0.5
7	1	10	1	0	1	25	-0.5
5	1	10	2	0	1	25	-0.5
6	0	10	2	0	1	25	-0.5
2	1	10	3	0	1	25	-0.5
4	1	10	3	0	1	25	-0.5
1	1	11	0	0	1	24	-0.5
2	0	11	0	0	1	24	-0.5
3	1	11	1	0	1	24	-0.5
7	1	11	1	0	1	24	-0.5
5	1	11	2	0	1	24	-0.5
6	1	11	2	0	1	24	-0.5
2	1	11	3	0	1	24	-0.5
4	1	11	3	0	1	24	-0.5
1	1	12	0	0	1	23	-0.5
2	1	12	0	0	1	23	-0.5
3	1	12	1	0	1	23	-0.5
7	1	12	1	0	1	23	-0.5
5	1	12	2	0	1	23	-0.5
6	0	12	2	0	1	23	-0.5
2	1	12	3	0	1	23	-0.5
4	1	12	3	0	1	23	-0.5
1	1	13	0	0	0	24	-0.5
2	1	13	0	0	0	24	-0.5
3	1	13	1	0	0	24	-0.5
7	1	13	1	0	0	24	-0.5
5	1	13	2	0	0	24	-0.5
6	0	13	2	0	0	24	-0.5
2	1	13	3	0	0	24	-0.5
4	1	13	3	0	0	24	-0.5
1	1	14	0	0	1	29	-0.5
2	1	14	0	0	1	29	-0.5
3	1	14	1	0	1	29	-0.5
7	1	14	1	0	1	29	-0.5
5	1	14	2	0	1	29	-0.5
6	0	14	2	0	1	29	-0.5
2	1	14	3	0	1	29	-0.5
4	1	14	3	0	1	29	-0.5
1	1	15	0	0	1	22	-0.5
2	0	15	0	0	1	22	-0.5
3	1	15	1	0	1	22	-0.5
7	1	15	1	0	1	22	-0.5
5	0	15	2	0	1	22	-0.5
6	1	15	2	0	1	22	-0.5
2	1	15	3	0	1	22	-0.5
4	1	15	3	0	1	22	-0.5
1	0	16	0	0	0	24	-0.5
2	1	16	0	0	0	24	-0.5
3	0	16	1	0	0	24	-0.5
7	0	16	1	0	0	24	-0.5
5	0	16	2	0	0	24	-0.5
6	1	16	2	0	0	24	-0.5
2	0	16	3	0	0	24	-0.5
4	0	16	3	0	0	24	-0.5
1	1	17	0	0	0	24	-0.5
2	0	17	0	0	0	24	-0.5
3	1	17	1	0	0	24	-0.5
7	1	17	1	0	0	24	-0.5
5	1	17	2	0	0	24	-0.5
6	1	17	2	0	0	24	-0.5
2	1	17	3	0	0	24	-0.5
4	1	17	3	0	0	24	-0.5
1	1	18	0	0	1	23	-0.5
2	0	18	0	0	1	23	-0.5
3	1	18	1	0	1	23	-0.5
7	1	18	1	0	1	23	-0.5
5	0	18	2	0	1	23	-0.5
6	1	18	2	0	1	23	-0.5
2	1	18	3	0	1	23	-0.5
4	1	18	3	0	1	23	-0.5
1	1	19	0	0	0	28	-0.5
2	0	19	0	0	0	28	-0.5
3	1	19	1	0	0	28	-0.5
7	0	19	1	0	0	28	-0.5
5	0	19	2	0	0	28	-0.5
6	0	19	2	0	0	28	-0.5
2	1	19	3	0	0	28	-0.5
4	1	19	3	0	0	28	-0.5
1	1	20	0	0	0	25	-0.5
2	0	20	0	0	0	25	-0.5
3	1	20	1	0	0	25	-0.5
7	1	20	1	0	0	25	-0.5
5	1	20	2	0	0	25	-0.5
6	1	20	2	0	0	25	-0.5
2	1	20	3	0	0	25	-0.5
4	1	20	3	0	0	25	-0.5
1	1	21	0	0	0	25	-0.5
2	1	21	0	0	0	25	-0.5
3	1	21	1	0	0	25	-0.5
7	1	21	1	0	0	25	-0.5
5	1	21	2	0	0	25	-0.5
6	0	21	2	0	0	25	-0.5
2	1	21	3	0	0	25	-0.5
4	1	21	3	0	0	25	-0.5
1	1	22	0	0	0	23	-0.5
2	1	22	0	0	0	23	-0.5
3	1	22	1	0	0	23	-0.5
7	1	22	1	0	0	23	-0.5
5	1	22	2	0	0	23	-0.5
6	0	22	2	0	0	23	-0.5
2	1	22	3	0	0	23	-0.5
4	1	22	3	0	0	23	-0.5
1	1	23	0	0	1	27	-0.5
2	0	23	0	0	1	27	-0.5
3	1	23	1	0	1	27	-0.5
7	0	23	1	0	1	27	-0.5
5	1	23	2	0	1	27	-0.5
6	0	23	2	0	1	27	-0.5
2	1	23	3	0	1	27	-0.5
4	1	23	3	0	1	27	-0.5
1	1	24	0	0	0	23	-0.5
2	0	24	0	0	0	23	-0.5
3	1	24	1	0	0	23	-0.5
7	1	24	1	0	0	23	-0.5
5	1	24	2	0	0	23	-0.5
6	1	24	2	0	0	23	-0.5
2	1	24	3	0	0	23	-0.5
4	1	24	3	0	0	23	-0.5
1	1	25	0	0	0	24	-0.5
2	0	25	0	0	0	24	-0.5
3	0	25	1	0	0	24	-0.5
7	1	25	1	0	0	24	-0.5
5	1	25	2	0	0	24	-0.5
6	0	25	2	0	0	24	-0.5
2	0	25	3	0	0	24	-0.5
4	0	25	3	0	0	24	-0.5
1	1	26	0	0	1	20	-0.5
2	1	26	0	0	1	20	-0.5
3	1	26	1	0	1	20	-0.5
7	1	26	1	0	1	20	-0.5
5	1	26	2	0	1	20	-0.5
6	1	26	2	0	1	20	-0.5
2	1	26	3	0	1	20	-0.5
4	1	26	3	0	1	20	-0.5
1	1	27	0	0	1	22	-0.5
2	0	27	0	0	1	22	-0.5
3	1	27	1	0	1	22	-0.5
7	1	27	1	0	1	22	-0.5
5	1	27	2	0	1	22	-0.5
6	1	27	2	0	1	22	-0.5
2	1	27	3	0	1	22	-0.5
4	1	27	3	0	1	22	-0.5
1	1	28	0	0	0	23	-0.5
2	0	28	0	0	0	23	-0.5
3	1	28	1	0	0	23	-0.5
7	1	28	1	0	0	23	-0.5
5	1	28	2	0	0	23	-0.5
6	0	28	2	0	0	23	-0.5
2	1	28	3	0	0	23	-0.5
4	1	28	3	0	0	23	-0.5
1	1	1	0	1	0	24	-0.5
2	0	1	0	1	0	24	-0.5
3	1	1	1	1	0	24	-0.5
7	1	1	1	1	0	24	-0.5
5	1	1	2	1	0	24	-0.5
6	0	1	2	1	0	24	-0.5
2	1	1	3	1	0	24	-0.5
4	1	1	3	1	0	24	-0.5
1	1	2	0	1	0	24	-0.5
2	0	2	0	1	0	24	-0.5
3	1	2	1	1	0	24	-0.5
7	1	2	1	1	0	24	-0.5
5	1	2	2	1	0	24	-0.5
6	0	2	2	1	0	24	-0.5
2	1	2	3	1	0	24	-0.5
4	1	2	3	1	0	24	-0.5
1	1	3	0	1	0	21	-0.5
2	0	3	0	1	0	21	-0.5
3	1	3	1	1	0	21	-0.5
7	1	3	1	1	0	21	-0.5
5	1	3	2	1	0	21	-0.5
6	0	3	2	1	0	21	-0.5
2	1	3	3	1	0	21	-0.5
4	1	3	3	1	0	21	-0.5
1	1	4	0	1	0	23	-0.5
2	0	4	0	1	0	23	-0.5
3	1	4	1	1	0	23	-0.5
7	1	4	1	1	0	23	-0.5
5	0	4	2	1	0	23	-0.5
6	0	4	2	1	0	23	-0.5
2	1	4	3	1	0	23	-0.5
4	1	4	3	1	0	23	-0.5
1	1	5	0	1	1	25	-0.5
2	0	5	0	1	1	25	-0.5
3	1	5	1	1	1	25	-0.5
7	1	5	1	1	1	25	-0.5
5	1	5	2	1	1	25	-0.5
6	1	5	2	1	1	25	-0.5
2	1	5	3	1	1	25	-0.5
4	1	5	3	1	1	25	-0.5
1	1	6	0	1	0	23	-0.5
2	0	6	0	1	0	23	-0.5
3	1	6	1	1	0	23	-0.5
7	1	6	1	1	0	23	-0.5
5	1	6	2	1	0	23	-0.5
6	0	6	2	1	0	23	-0.5
2	1	6	3	1	0	23	-0.5
4	1	6	3	1	0	23	-0.5
1	1	7	0	1	0	24	-0.5
2	0	7	0	1	0	24	-0.5
3	1	7	1	1	0	24	-0.5
7	1	7	1	1	0	24	-0.5
5	1	7	2	1	0	24	-0.5
6	1	7	2	1	0	24	-0.5
2	1	7	3	1	0	24	-0.5
4	1	7	3	1	0	24	-0.5
1	1	8	0	1	0	24	-0.5
2	0	8	0	1	0	24	-0.5
3	1	8	1	1	0	24	-0.5
7	1	8	1	1	0	24	-0.5
5	0	8	2	1	0	24	-0.5
6	0	8	2	1	0	24	-0.5
2	1	8	3	1	0	24	-0.5
4	1	8	3	1	0	24	-0.5
1	1	9	0	1	1	25	-0.5
2	0	9	0	1	1	25	-0.5
3	1	9	1	1	1	25	-0.5
7	1	9	1	1	1	25	-0.5
5	1	9	2	1	1	25	-0.5
6	1	9	2	1	1	25	-0.5
2	1	9	3	1	1	25	-0.5
4	1	9	3	1	1	25	-0.5
1	1	10	0	1	1	25	-0.5
2	0	10	0	1	1	25	-0.5
3	1	10	1	1	1	25	-0.5
7	1	10	1	1	1	25	-0.5
5	0	10	2	1	1	25	-0.5
6	0	10	2	1	1	25	-0.5
2	1	10	3	1	1	25	-0.5
4	1	10	3	1	1	25	-0.5
1	1	11	0	1	1	24	-0.5
2	0	11	0	1	1	24	-0.5
3	1	11	1	1	1	24	-0.5
7	1	11	1	1	1	24	-0.5
5	0	11	2	1	1	24	-0.5
6	0	11	2	1	1	24	-0.5
2	1	11	3	1	1	24	-0.5
4	1	11	3	1	1	24	-0.5
1	1	12	0	1	1	23	-0.5
2	0	12	0	1	1	23	-0.5
3	1	12	1	1	1	23	-0.5
7	1	12	1	1	1	23	-0.5
5	0	12	2	1	1	23	-0.5
6	0	12	2	1	1	23	-0.5
2	1	12	3	1	1	23	-0.5
4	1	12	3	1	1	23	-0.5
1	1	13	0	1	0	24	-0.5
2	0	13	0	1	0	24	-0.5
3	1	13	1	1	0	24	-0.5
7	1	13	1	1	0	24	-0.5
5	1	13	2	1	0	24	-0.5
6	0	13	2	1	0	24	-0.5
2	1	13	3	1	0	24	-0.5
4	1	13	3	1	0	24	-0.5
1	1	14	0	1	1	29	-0.5
2	0	14	0	1	1	29	-0.5
3	1	14	1	1	1	29	-0.5
7	1	14	1	1	1	29	-0.5
5	0	14	2	1	1	29	-0.5
6	0	14	2	1	1	29	-0.5
2	1	14	3	1	1	29	-0.5
4	1	14	3	1	1	29	-0.5
1	1	15	0	1	1	22	-0.5
2	0	15	0	1	1	22	-0.5
3	1	15	1	1	1	22	-0.5
7	1	15	1	1	1	22	-0.5
5	1	15	2	1	1	22	-0.5
6	0	15	2	1	1	22	-0.5
2	1	15	3	1	1	22	-0.5
4	1	15	3	1	1	22	-0.5
1	0	16	0	1	0	24	-0.5
2	0	16	0	1	0	24	-0.5
3	0	16	1	1	0	24	-0.5
7	0	16	1	1	0	24	-0.5
5	0	16	2	1	0	24	-0.5
6	1	16	2	1	0	24	-0.5
2	0	16	3	1	0	24	-0.5
4	0	16	3	1	0	24	-0.5
1	1	17	0	1	0	24	-0.5
2	0	17	0	1	0	24	-0.5
3	1	17	1	1	0	24	-0.5
7	1	17	1	1	0	24	-0.5
5	1	17	2	1	0	24	-0.5
6	0	17	2	1	0	24	-0.5
2	1	17	3	1	0	24	-0.5
4	1	17	3	1	0	24	-0.5
1	1	18	0	1	1	23	-0.5
2	0	18	0	1	1	23	-0.5
3	1	18	1	1	1	23	-0.5
7	1	18	1	1	1	23	-0.5
5	1	18	2	1	1	23	-0.5
6	0	18	2	1	1	23	-0.5
2	1	18	3	1	1	23	-0.5
4	1	18	3	1	1	23	-0.5
1	1	19	0	1	0	28	-0.5
2	0	19	0	1	0	28	-0.5
3	1	19	1	1	0	28	-0.5
7	1	19	1	1	0	28	-0.5
5	0	19	2	1	0	28	-0.5
6	0	19	2	1	0	28	-0.5
2	1	19	3	1	0	28	-0.5
4	1	19	3	1	0	28	-0.5
1	1	20	0	1	0	25	-0.5
2	0	20	0	1	0	25	-0.5
3	1	20	1	1	0	25	-0.5
7	1	20	1	1	0	25	-0.5
5	1	20	2	1	0	25	-0.5
6	1	20	2	1	0	25	-0.5
2	1	20	3	1	0	25	-0.5
4	1	20	3	1	0	25	-0.5
1	1	21	0	1	0	25	-0.5
2	0	21	0	1	0	25	-0.5
3	1	21	1	1	0	25	-0.5
7	1	21	1	1	0	25	-0.5
5	1	21	2	1	0	25	-0.5
6	0	21	2	1	0	25	-0.5
2	1	21	3	1	0	25	-0.5
4	1	21	3	1	0	25	-0.5
1	1	22	0	1	0	23	-0.5
2	0	22	0	1	0	23	-0.5
3	1	22	1	1	0	23	-0.5
7	1	22	1	1	0	23	-0.5
5	1	22	2	1	0	23	-0.5
6	1	22	2	1	0	23	-0.5
2	1	22	3	1	0	23	-0.5
4	1	22	3	1	0	23	-0.5
1	1	23	0	1	1	27	-0.5
2	0	23	0	1	1	27	-0.5
3	1	23	1	1	1	27	-0.5
7	1	23	1	1	1	27	-0.5
5	1	23	2	1	1	27	-0.5
6	1	23	2	1	1	27	-0.5
2	1	23	3	1	1	27	-0.5
4	1	23	3	1	1	27	-0.5
1	1	24	0	1	0	23	-0.5
2	0	24	0	1	0	23	-0.5
3	1	24	1	1	0	23	-0.5
7	1	24	1	1	0	23	-0.5
5	1	24	2	1	0	23	-0.5
6	0	24	2	1	0	23	-0.5
2	1	24	3	1	0	23	-0.5
4	1	24	3	1	0	23	-0.5
1	0	25	0	1	0	24	-0.5
2	0	25	0	1	0	24	-0.5
3	1	25	1	1	0	24	-0.5
7	1	25	1	1	0	24	-0.5
5	0	25	2	1	0	24	-0.5
6	0	25	2	1	0	24	-0.5
2	0	25	3	1	0	24	-0.5
4	1	25	3	1	0	24	-0.5
1	1	26	0	1	1	20	-0.5
2	0	26	0	1	1	20	-0.5
3	1	26	1	1	1	20	-0.5
7	1	26	1	1	1	20	-0.5
5	0	26	2	1	1	20	-0.5
6	0	26	2	1	1	20	-0.5
2	1	26	3	1	1	20	-0.5
4	1	26	3	1	1	20	-0.5
1	1	27	0	1	1	22	-0.5
2	0	27	0	1	1	22	-0.5
3	1	27	1	1	1	22	-0.5
7	1	27	1	1	1	22	-0.5
5	0	27	2	1	1	22	-0.5
6	0	27	2	1	1	22	-0.5
2	1	27	3	1	1	22	-0.5
4	1	27	3	1	1	22	-0.5
1	1	28	0	1	0	23	-0.5
2	0	28	0	1	0	23	-0.5
3	1	28	1	1	0	23	-0.5
7	1	28	1	1	0	23	-0.5
5	1	28	2	1	0	23	-0.5
6	0	28	2	1	0	23	-0.5
2	1	28	3	1	0	23	-0.5
4	1	28	3	1	0	23	-0.5
1	1	31	0	0	0	25	0.5
2	1	31	3	0	0	25	0.5
2	1	31	0	0	0	25	0.5
3	1	31	1	0	0	25	0.5
4	1	31	3	0	0	25	0.5
5	1	31	2	0	0	25	0.5
6	1	31	2	0	0	25	0.5
7	1	31	1	0	0	25	0.5
1	1	32	0	0	0	25	0.5
2	1	32	3	0	0	25	0.5
2	1	32	0	0	0	25	0.5
3	1	32	1	0	0	25	0.5
4	1	32	3	0	0	25	0.5
5	1	32	2	0	0	25	0.5
6	0	32	2	0	0	25	0.5
7	0	32	1	0	0	25	0.5
1	1	33	0	0	0	20	0.5
2	1	33	3	0	0	20	0.5
2	1	33	0	0	0	20	0.5
3	1	33	1	0	0	20	0.5
4	1	33	3	0	0	20	0.5
5	1	33	2	0	0	20	0.5
6	1	33	2	0	0	20	0.5
7	1	33	1	0	0	20	0.5
1	1	34	0	0	0	25	0.5
2	1	34	3	0	0	25	0.5
2	1	34	0	0	0	25	0.5
3	1	34	1	0	0	25	0.5
4	1	34	3	0	0	25	0.5
5	1	34	2	0	0	25	0.5
6	1	34	2	0	0	25	0.5
7	1	34	1	0	0	25	0.5
1	1	35	0	0	0	24	0.5
2	1	35	3	0	0	24	0.5
2	0	35	0	0	0	24	0.5
3	1	35	1	0	0	24	0.5
4	1	35	3	0	0	24	0.5
5	1	35	2	0	0	24	0.5
6	0	35	2	0	0	24	0.5
7	1	35	1	0	0	24	0.5
1	1	36	0	0	1	24	0.5
2	1	36	3	0	1	24	0.5
2	1	36	0	0	1	24	0.5
3	1	36	1	0	1	24	0.5
4	1	36	3	0	1	24	0.5
5	1	36	2	0	1	24	0.5
6	1	36	2	0	1	24	0.5
7	1	36	1	0	1	24	0.5
1	1	37	0	0	1	24	0.5
2	1	37	3	0	1	24	0.5
2	0	37	0	0	1	24	0.5
3	1	37	1	0	1	24	0.5
4	1	37	3	0	1	24	0.5
5	0	37	2	0	1	24	0.5
6	0	37	2	0	1	24	0.5
7	1	37	1	0	1	24	0.5
1	1	38	0	0	0	23	0.5
2	1	38	3	0	0	23	0.5
2	1	38	0	0	0	23	0.5
3	1	38	1	0	0	23	0.5
4	1	38	3	0	0	23	0.5
5	1	38	2	0	0	23	0.5
6	0	38	2	0	0	23	0.5
7	0	38	1	0	0	23	0.5
1	1	39	0	0	0	23	0.5
2	1	39	3	0	0	23	0.5
2	1	39	0	0	0	23	0.5
3	1	39	1	0	0	23	0.5
4	1	39	3	0	0	23	0.5
5	1	39	2	0	0	23	0.5
6	1	39	2	0	0	23	0.5
7	1	39	1	0	0	23	0.5
1	1	40	0	0	1	24	0.5
2	1	40	3	0	1	24	0.5
2	1	40	0	0	1	24	0.5
3	1	40	1	0	1	24	0.5
4	1	40	3	0	1	24	0.5
5	0	40	2	0	1	24	0.5
6	0	40	2	0	1	24	0.5
7	1	40	1	0	1	24	0.5
1	1	41	0	0	1	24	0.5
2	1	41	3	0	1	24	0.5
2	1	41	0	0	1	24	0.5
3	1	41	1	0	1	24	0.5
4	1	41	3	0	1	24	0.5
5	1	41	2	0	1	24	0.5
6	1	41	2	0	1	24	0.5
7	1	41	1	0	1	24	0.5
1	1	42	0	0	0	25	0.5
2	1	42	3	0	0	25	0.5
2	1	42	0	0	0	25	0.5
3	1	42	1	0	0	25	0.5
4	1	42	3	0	0	25	0.5
5	1	42	2	0	0	25	0.5
6	0	42	2	0	0	25	0.5
7	1	42	1	0	0	25	0.5
1	1	43	0	0	1	24	0.5
2	1	43	3	0	1	24	0.5
2	1	43	0	0	1	24	0.5
3	1	43	1	0	1	24	0.5
4	1	43	3	0	1	24	0.5
5	1	43	2	0	1	24	0.5
6	0	43	2	0	1	24	0.5
7	1	43	1	0	1	24	0.5
1	1	44	0	0	0	23	0.5
2	1	44	3	0	0	23	0.5
2	1	44	0	0	0	23	0.5
3	1	44	1	0	0	23	0.5
4	1	44	3	0	0	23	0.5
5	1	44	2	0	0	23	0.5
6	1	44	2	0	0	23	0.5
7	1	44	1	0	0	23	0.5
1	1	45	0	0	0	25	0.5
2	1	45	3	0	0	25	0.5
2	1	45	0	0	0	25	0.5
3	1	45	1	0	0	25	0.5
4	1	45	3	0	0	25	0.5
5	1	45	2	0	0	25	0.5
6	1	45	2	0	0	25	0.5
7	1	45	1	0	0	25	0.5
1	1	47	0	0	0	23	0.5
2	1	47	3	0	0	23	0.5
2	1	47	0	0	0	23	0.5
3	1	47	1	0	0	23	0.5
4	1	47	3	0	0	23	0.5
5	1	47	2	0	0	23	0.5
6	0	47	2	0	0	23	0.5
7	1	47	1	0	0	23	0.5
1	1	47	0	0	0	23	0.5
2	1	47	3	0	0	23	0.5
2	1	47	0	0	0	23	0.5
3	1	47	1	0	0	23	0.5
4	1	47	3	0	0	23	0.5
5	1	47	2	0	0	23	0.5
6	1	47	2	0	0	23	0.5
7	1	47	1	0	0	23	0.5
1	1	48	0	0	0	26	0.5
2	1	48	3	0	0	26	0.5
2	1	48	0	0	0	26	0.5
3	1	48	1	0	0	26	0.5
4	1	48	3	0	0	26	0.5
5	1	48	2	0	0	26	0.5
6	1	48	2	0	0	26	0.5
7	0	48	1	0	0	26	0.5
1	1	49	0	0	1	24	0.5
2	1	49	3	0	1	24	0.5
2	0	49	0	0	1	24	0.5
3	0	49	1	0	1	24	0.5
4	0	49	3	0	1	24	0.5
5	0	49	2	0	1	24	0.5
6	0	49	2	0	1	24	0.5
7	0	49	1	0	1	24	0.5
1	1	50	0	0	0	24	0.5
2	1	50	3	0	0	24	0.5
2	1	50	0	0	0	24	0.5
3	1	50	1	0	0	24	0.5
4	1	50	3	0	0	24	0.5
5	1	50	2	0	0	24	0.5
6	0	50	2	0	0	24	0.5
7	1	50	1	0	0	24	0.5
1	1	51	0	0	0	23	0.5
2	1	51	3	0	0	23	0.5
2	1	51	0	0	0	23	0.5
3	1	51	1	0	0	23	0.5
4	1	51	3	0	0	23	0.5
5	1	51	2	0	0	23	0.5
6	0	51	2	0	0	23	0.5
7	1	51	1	0	0	23	0.5
1	1	52	0	0	0	22	0.5
2	1	52	3	0	0	22	0.5
2	1	52	0	0	0	22	0.5
3	1	52	1	0	0	22	0.5
4	1	52	3	0	0	22	0.5
5	1	52	2	0	0	22	0.5
6	0	52	2	0	0	22	0.5
7	1	52	1	0	0	22	0.5
1	1	53	0	0	1	23	0.5
2	1	53	3	0	1	23	0.5
2	1	53	0	0	1	23	0.5
3	1	53	1	0	1	23	0.5
4	1	53	3	0	1	23	0.5
5	1	53	2	0	1	23	0.5
6	1	53	2	0	1	23	0.5
7	1	53	1	0	1	23	0.5
1	1	54	0	0	1	24	0.5
2	1	54	3	0	1	24	0.5
2	1	54	0	0	1	24	0.5
3	1	54	1	0	1	24	0.5
4	1	54	3	0	1	24	0.5
5	1	54	2	0	1	24	0.5
6	1	54	2	0	1	24	0.5
7	1	54	1	0	1	24	0.5
1	1	55	0	0	1	26	0.5
2	1	55	3	0	1	26	0.5
2	1	55	0	0	1	26	0.5
3	1	55	1	0	1	26	0.5
4	1	55	3	0	1	26	0.5
5	0	55	2	0	1	26	0.5
6	0	55	2	0	1	26	0.5
7	1	55	1	0	1	26	0.5
1	1	56	0	0	1	27	0.5
2	1	56	3	0	1	27	0.5
2	1	56	0	0	1	27	0.5
3	1	56	1	0	1	27	0.5
4	1	56	3	0	1	27	0.5
5	1	56	2	0	1	27	0.5
6	0	56	2	0	1	27	0.5
7	1	56	1	0	1	27	0.5
1	1	57	0	0	0	23	0.5
2	1	57	3	0	0	23	0.5
2	1	57	0	0	0	23	0.5
3	1	57	1	0	0	23	0.5
4	1	57	3	0	0	23	0.5
5	1	57	2	0	0	23	0.5
6	1	57	2	0	0	23	0.5
7	1	57	1	0	0	23	0.5
1	1	58	0	0	1	27	0.5
2	1	58	3	0	1	27	0.5
2	1	58	0	0	1	27	0.5
3	1	58	1	0	1	27	0.5
4	1	58	3	0	1	27	0.5
5	1	58	2	0	1	27	0.5
6	0	58	2	0	1	27	0.5
7	1	58	1	0	1	27	0.5
1	1	59	0	0	1	25	0.5
2	1	59	3	0	1	25	0.5
2	1	59	0	0	1	25	0.5
3	1	59	1	0	1	25	0.5
4	1	59	3	0	1	25	0.5
5	1	59	2	0	1	25	0.5
6	1	59	2	0	1	25	0.5
7	1	59	1	0	1	25	0.5
1	1	60	0	0	0	22	0.5
2	1	60	3	0	0	22	0.5
2	1	60	0	0	0	22	0.5
3	1	60	1	0	0	22	0.5
4	1	60	3	0	0	22	0.5
5	0	60	2	0	0	22	0.5
6	1	60	2	0	0	22	0.5
7	0	60	1	0	0	22	0.5
1	1	31	0	1	0	25	0.5
2	1	31	3	1	0	25	0.5
2	1	31	0	1	0	25	0.5
3	1	31	1	1	0	25	0.5
4	1	31	3	1	0	25	0.5
5	1	31	2	1	0	25	0.5
6	0	31	2	1	0	25	0.5
7	1	31	1	1	0	25	0.5
1	1	32	0	1	0	25	0.5
2	1	32	3	1	0	25	0.5
2	1	32	0	1	0	25	0.5
3	1	32	1	1	0	25	0.5
4	1	32	3	1	0	25	0.5
5	0	32	2	1	0	25	0.5
6	1	32	2	1	0	25	0.5
7	0	32	1	1	0	25	0.5
1	1	33	0	1	0	20	0.5
2	1	33	3	1	0	20	0.5
2	1	33	0	1	0	20	0.5
3	1	33	1	1	0	20	0.5
4	1	33	3	1	0	20	0.5
5	1	33	2	1	0	20	0.5
6	0	33	2	1	0	20	0.5
7	1	33	1	1	0	20	0.5
1	1	34	0	1	0	25	0.5
2	1	34	3	1	0	25	0.5
2	1	34	0	1	0	25	0.5
3	1	34	1	1	0	25	0.5
4	1	34	3	1	0	25	0.5
5	0	34	2	1	0	25	0.5
6	1	34	2	1	0	25	0.5
7	1	34	1	1	0	25	0.5
1	1	35	0	1	0	24	0.5
2	1	35	3	1	0	24	0.5
2	0	35	0	1	0	24	0.5
3	1	35	1	1	0	24	0.5
4	1	35	3	1	0	24	0.5
5	0	35	2	1	0	24	0.5
6	0	35	2	1	0	24	0.5
7	1	35	1	1	0	24	0.5
1	1	36	0	1	1	24	0.5
2	1	36	3	1	1	24	0.5
2	0	36	0	1	1	24	0.5
3	1	36	1	1	1	24	0.5
4	1	36	3	1	1	24	0.5
5	1	36	2	1	1	24	0.5
6	0	36	2	1	1	24	0.5
7	1	36	1	1	1	24	0.5
1	1	37	0	1	1	24	0.5
2	1	37	3	1	1	24	0.5
2	0	37	0	1	1	24	0.5
3	1	37	1	1	1	24	0.5
4	1	37	3	1	1	24	0.5
5	0	37	2	1	1	24	0.5
6	0	37	2	1	1	24	0.5
7	1	37	1	1	1	24	0.5
1	1	38	0	1	0	23	0.5
2	1	38	3	1	0	23	0.5
2	1	38	0	1	0	23	0.5
3	1	38	1	1	0	23	0.5
4	0	38	3	1	0	23	0.5
5	1	38	2	1	0	23	0.5
6	0	38	2	1	0	23	0.5
7	1	38	1	1	0	23	0.5
1	1	39	0	1	0	23	0.5
2	1	39	3	1	0	23	0.5
2	1	39	0	1	0	23	0.5
3	1	39	1	1	0	23	0.5
4	1	39	3	1	0	23	0.5
5	1	39	2	1	0	23	0.5
6	1	39	2	1	0	23	0.5
7	1	39	1	1	0	23	0.5
1	1	40	0	1	1	24	0.5
2	0	40	3	1	1	24	0.5
2	1	40	0	1	1	24	0.5
3	1	40	1	1	1	24	0.5
4	0	40	3	1	1	24	0.5
5	0	40	2	1	1	24	0.5
6	0	40	2	1	1	24	0.5
7	1	40	1	1	1	24	0.5
1	1	41	0	1	1	24	0.5
2	1	41	3	1	1	24	0.5
2	0	41	0	1	1	24	0.5
3	1	41	1	1	1	24	0.5
4	1	41	3	1	1	24	0.5
5	1	41	2	1	1	24	0.5
6	0	41	2	1	1	24	0.5
7	1	41	1	1	1	24	0.5
1	1	42	0	1	0	25	0.5
2	1	42	3	1	0	25	0.5
2	0	42	0	1	0	25	0.5
3	1	42	1	1	0	25	0.5
4	1	42	3	1	0	25	0.5
5	0	42	2	1	0	25	0.5
6	0	42	2	1	0	25	0.5
7	1	42	1	1	0	25	0.5
1	1	43	0	1	1	24	0.5
2	1	43	3	1	1	24	0.5
2	0	43	0	1	1	24	0.5
3	1	43	1	1	1	24	0.5
4	1	43	3	1	1	24	0.5
5	1	43	2	1	1	24	0.5
6	1	43	2	1	1	24	0.5
7	1	43	1	1	1	24	0.5
1	1	44	0	1	0	23	0.5
2	1	44	3	1	0	23	0.5
2	1	44	0	1	0	23	0.5
3	1	44	1	1	0	23	0.5
4	1	44	3	1	0	23	0.5
5	1	44	2	1	0	23	0.5
6	1	44	2	1	0	23	0.5
7	1	44	1	1	0	23	0.5
1	1	45	0	1	0	25	0.5
2	1	45	3	1	0	25	0.5
2	0	45	0	1	0	25	0.5
3	1	45	1	1	0	25	0.5
4	1	45	3	1	0	25	0.5
5	1	45	2	1	0	25	0.5
6	0	45	2	1	0	25	0.5
7	1	45	1	1	0	25	0.5
1	1	47	0	1	0	23	0.5
2	1	47	3	1	0	23	0.5
2	0	47	0	1	0	23	0.5
3	1	47	1	1	0	23	0.5
4	1	47	3	1	0	23	0.5
5	1	47	2	1	0	23	0.5
6	0	47	2	1	0	23	0.5
7	1	47	1	1	0	23	0.5
1	1	47	0	1	0	23	0.5
2	1	47	3	1	0	23	0.5
2	0	47	0	1	0	23	0.5
3	1	47	1	1	0	23	0.5
4	1	47	3	1	0	23	0.5
5	1	47	2	1	0	23	0.5
6	0	47	2	1	0	23	0.5
7	1	47	1	1	0	23	0.5
1	1	48	0	1	0	26	0.5
2	1	48	3	1	0	26	0.5
2	0	48	0	1	0	26	0.5
3	1	48	1	1	0	26	0.5
4	1	48	3	1	0	26	0.5
5	1	48	2	1	0	26	0.5
6	0	48	2	1	0	26	0.5
7	1	48	1	1	0	26	0.5
1	1	49	0	1	1	24	0.5
2	1	49	3	1	1	24	0.5
2	0	49	0	1	1	24	0.5
3	1	49	1	1	1	24	0.5
4	1	49	3	1	1	24	0.5
5	1	49	2	1	1	24	0.5
6	0	49	2	1	1	24	0.5
7	0	49	1	1	1	24	0.5
1	1	50	0	1	0	24	0.5
2	1	50	3	1	0	24	0.5
2	1	50	0	1	0	24	0.5
3	1	50	1	1	0	24	0.5
4	1	50	3	1	0	24	0.5
5	1	50	2	1	0	24	0.5
6	1	50	2	1	0	24	0.5
7	1	50	1	1	0	24	0.5
1	1	51	0	1	0	23	0.5
2	1	51	3	1	0	23	0.5
2	0	51	0	1	0	23	0.5
3	1	51	1	1	0	23	0.5
4	1	51	3	1	0	23	0.5
5	0	51	2	1	0	23	0.5
6	0	51	2	1	0	23	0.5
7	1	51	1	1	0	23	0.5
1	1	52	0	1	0	22	0.5
2	1	52	3	1	0	22	0.5
2	0	52	0	1	0	22	0.5
3	1	52	1	1	0	22	0.5
4	1	52	3	1	0	22	0.5
5	1	52	2	1	0	22	0.5
6	0	52	2	1	0	22	0.5
7	1	52	1	1	0	22	0.5
1	1	53	0	1	1	23	0.5
2	1	53	3	1	1	23	0.5
2	1	53	0	1	1	23	0.5
3	1	53	1	1	1	23	0.5
4	1	53	3	1	1	23	0.5
5	0	53	2	1	1	23	0.5
6	1	53	2	1	1	23	0.5
7	1	53	1	1	1	23	0.5
1	1	54	0	1	1	24	0.5
2	1	54	3	1	1	24	0.5
2	1	54	0	1	1	24	0.5
3	1	54	1	1	1	24	0.5
4	1	54	3	1	1	24	0.5
5	1	54	2	1	1	24	0.5
6	1	54	2	1	1	24	0.5
7	1	54	1	1	1	24	0.5
1	1	55	0	1	1	26	0.5
2	1	55	3	1	1	26	0.5
2	0	55	0	1	1	26	0.5
3	1	55	1	1	1	26	0.5
4	1	55	3	1	1	26	0.5
5	0	55	2	1	1	26	0.5
6	0	55	2	1	1	26	0.5
7	1	55	1	1	1	26	0.5
1	1	56	0	1	1	27	0.5
2	1	56	3	1	1	27	0.5
2	1	56	0	1	1	27	0.5
3	1	56	1	1	1	27	0.5
4	1	56	3	1	1	27	0.5
5	1	56	2	1	1	27	0.5
6	1	56	2	1	1	27	0.5
7	1	56	1	1	1	27	0.5
1	1	57	0	1	0	23	0.5
2	1	57	3	1	0	23	0.5
2	1	57	0	1	0	23	0.5
3	1	57	1	1	0	23	0.5
4	1	57	3	1	0	23	0.5
5	1	57	2	1	0	23	0.5
6	0	57	2	1	0	23	0.5
7	1	57	1	1	0	23	0.5
1	1	58	0	1	1	27	0.5
2	1	58	3	1	1	27	0.5
2	1	58	0	1	1	27	0.5
3	1	58	1	1	1	27	0.5
4	1	58	3	1	1	27	0.5
5	1	58	2	1	1	27	0.5
6	0	58	2	1	1	27	0.5
7	1	58	1	1	1	27	0.5
1	1	59	0	1	1	25	0.5
2	1	59	3	1	1	25	0.5
2	0	59	0	1	1	25	0.5
3	1	59	1	1	1	25	0.5
4	1	59	3	1	1	25	0.5
5	0	59	2	1	1	25	0.5
6	0	59	2	1	1	25	0.5
7	1	59	1	1	1	25	0.5
1	1	60	0	1	0	22	0.5
2	1	60	3	1	0	22	0.5
2	0	60	0	1	0	22	0.5
3	1	60	1	1	0	22	0.5
4	1	60	3	1	0	22	0.5
5	1	60	2	1	0	22	0.5
6	0	60	2	1	0	22	0.5
7	1	60	1	1	0	22	0.5
